# Supplementary material for: Comprehensive Characterization of Aroma Profile of “Glutinous Rice” Flavor in Pandanus amaryllifolius Roxb. Using HS–SPME–GC–O–MS and HS-GC-IMS Technology Coupled with OAV
Source: Foods. 2025 Mar 10;14(6):935. doi: 10.3390/foods14060935 (PMC11941618; doi:10.3390/foods14060935)
Supplement: Supplementary file 1 [file foods-14-00935-s001.zip]

Archive with 1 entries (1 files):
- foods-3498157-supplementary.pdf
